# Supplementary material for: Pre- and postsynaptic upregulation of FasII synergistically underlies neuropathological and behavioral phenotypes in a Drosophila model of myotonic dystrophy
Source: Nat Commun. 2025 Dec 18;17:1005. doi: 10.1038/s41467-025-67738-w (PMC12847815; doi:10.1038/s41467-025-67738-w)
Supplement: Supplementary file 4 — Source Data [file 41467_2025_67738_MOESM4_ESM.xlsx]

## Sheet: Fig1b
Fig. 1b	Quantification of bouton numbers
C380>CUG60	C380>CUG480	C57>CUG60	C57>CUG480	C380+C57>CUG60	C380+C57>CUG480	C380+C57>CAG0	C380+C57>CAG250		Dates of Expts:
93	71	76	69	90	53	49	53		2016-06-23
95	82	63	74	83	45	65	60		2016-07-07
90	85	63	73	91	50	97	60		2016-07-20
81	94	86	77	67	72	78	98		2016-08-05
76	69	58	82	79	68	80	102		2016-08-17
74	73	119	72	61	50	87	68		2016-09-14
72	87	78	104	69	42	68	73		2016-10-12
70	83	78	62	82	55	64	64		2016-10-17
68	66	79	70	64	63	90	87
67	62	64	83	84	51	82	74
88	72	78	81	96	42	80	62
49	100	79	61	68	38	87	67
105	82	93	57	86	59	66	92
94	92	72	83	65	91	63	62
79	79	60	82	91	68		70
69	64		54	68	58		72
88	84		79	65	66
75			41	76	50
			68		65
					50
					65
					54
					58
					37
					49
					48
					45
					53
					47
					39
					40
					43
					53
					68
					54
					56
					57
					51
					52

## Sheet: Fig1c
Fig. 1c	Quantification of bouton numbers
1st instar C380+C57>CUG60	1st instar C380+C57>CUG480	2nd instar C380+C57>CUG60	2nd instar C380+C57>CUG480	3rd instar C380+C57>CUG60	3rd instar C380+C57>CUG480		Dates of Expts:
34	38	25	28	66	88		2022-08-08
23	24	45	34	63	66		2022-08-11
19	22	41	48	73	68		2022-09-21
14	24	35	41	84	55
18	23	22	30	80	50
16	15	21	25	67	47
27	29	19	47	92	27
21	31	45	35	99	41
25	17	35	47
23	19	22	43
24	17	38	40
23	15	27	48
33	26	48	46
30	15	34	32
27	16
24	20
	21
	24

## Sheet: Fig1e
Fig. 1e	Quantification of disassembling arbors
	C380>CUG60		C380>CUG480		C57>CUG60		C57>CUG480		C380+C57>CUG60		C380+C57>CUG480		C380+C57>CAG0		C380+C57>CAG250
	Date	Percentage	Date	Percentage	Date	Percentage	Date	Percentage	Date	Percentage	Date	Percentage	Date	Percentage	Date	Percentage
Set 1	2016-06-23	0	2016-06-23	12.5	2016-07-07	16.7	2016-07-07	12.5	2016-06-23	0	2016-06-23	44.4	2016-09-14	12.5	2016-09-14	11.1
Set 2	2016-08-05	0	2016-08-05	20	2016-08-05	0	2016-08-05	0	2016-07-07	0	2016-07-07	37.5	2016-10-12	0	2016-10-12	0
Set 3	2016-08-17	20	2016-08-17	20	2016-08-17	0	2016-08-17	0	2016-07-20	20	2016-07-20	50	2016-10-12	0	2016-10-12	0
Set 4											2016-10-17	25

## Sheet: Fig1f
Fig. 1f	Quantification of larval locomotor activity
C380>CUG60	C380>CUG480	C57>CUG60	C57>CUG480	C380+C57>CUG60	C380+C57>CUG480		Date:
5	4.8	5.6	3.9	4.6	3.1		Set 1	2016-08-09
5.6	4.8	5.2	3.1	4.8	2.9		Set 2	2016-09-20
5.4	3.9	4.4	2.7	4.8	3.3		Set 3	2016-10-20
4.6	5	4.8	3.5	4.6	3.1
4.8	5	6.2	4	6	3.1
4.8	4.4	5.2	3.7	5.8	3.5
5	4.2	4.8	3.7	4.8	3.1
4.8	4.6	5	3.7	5.2	3.3
5.2	3.9	6	4	4.8	3.3
5	4.4	4.6	3.1	5.2	2.7
4.6	4	4.4	3.3	5.6	3.7
4.4	4.2	6.4	4	4.8	3.3
5	4.4	6	2.9	5.8	3.5
5.2	4.8	4	3.1	4.6	2.5
4.8	3.7	6.4	3.7	5.2	3.1
5.6	4.6	5.6	3.9	4	3.1
5.2	4.4	4	4	5.2	3.7
4.4	5.2	5.2	3.3	6.2	3.3
5.4	4	6	3.7	4.8	2.9
5.4	4.8	4	3.9	5	3.1
					2.7
					3.5
					3.1
					2.9
					3.7
					3.1
					3.1
					3.1
					2.9
					2.7

## Sheet: Fig2
Fig. 2	Electrophysiological Analysis
Date	Genotype	Prep #	Vm in	Vm out	Re	Ri	Location	EPSP File	EPSP Amplitude (mv)	EPSP Half-width	EPSP baseline Vm	mEPSP File	mEPSP Halfwidth (msec)	Mini Amplitude (mv)	Frequency (Hz)	QC (EJP/mEPP)
2023-01-24	C380;;C57 x CTG60	1	-68	-69	16.43	6	A2L6	23124000	23.4067	28.5749	-68.1619	23124001	21.657	1.001	1.113	23.3833
2023-01-24	C380;;C57 x CTG60	1	-65	-65	17.91	5	A3R6	23124002	26.5883	33.6532	-64.6284	23124003	19.639	0.92	1.515	28.9003
2023-01-24	C380;;C57 x CTG60	1	-64	-62	19.29	6	A3L6	23124004	27.2601	33.4681	-63.6622	23124005	17.357	0.901	1.258	30.2554
2023-01-24	C380;;C57 x CTG60	2	-67	-65	18.85	6	A2L6	23124006	31.1604	41.1664	-67.1441	23124007	25.922	0.924	2.475	33.7233
2023-01-24	C380;;C57 x CTG60	2	-68	-69	19.13	5	A2R6	23124008	28.5505	41.6747	-70.7717	23124009	26.05	0.978	1.737	29.1927
2023-01-24	C380;;C57 x CTG60	2	-65	-65	19.42	5	A3R6	23124010	18.6964	35.7486	-65.0055	23124011	26.826	0.996	1.524	18.7715
2023-01-24	C380;;C57 x CTG60	2	-66	-66	19.38	6	A3L6	23124012	35.163	33.7146	-65.562	23124013	25.884	1.1	0.686	31.9664
2023-01-24	C380;;C57 x CTG60	5	-63	-63	15.16	8	A2L6	23124030	15.6446	30.2757	-61.4995	23124031	17.013	0.907	0.501	17.2487
2023-01-24	C380;;C57 x CTG60	5	-65	-63	14.61	9	A2R6	23124032	17.6482	35.4429	-64.6834	23124033	17.575	0.83	0.469	21.2629
2023-01-25	C380;;C57 x CTG60	4	-62	-62	17.87	4	A2L6	23125022	24.0909	23.9415	-61.6097	23125023	18.228	0.827	3.743	29.1305
								Average:	24.8209	33.766	-65.2728		21.6151	0.9384	1.5021	26.3835
2023-01-25	C380;;C57 x CTG480	1	-65	-65	15.11	8	A2L6	23125000	35.1496	36.6442	-65.5398	23125001	21.872	0.74	1.722	47.4994
2023-01-25	C380;;C57 x CTG480	1	-67	-67	16.7	6	A2R6	23125002	35.8445	41.5554	-67.7061	23125003	25.023	0.848	1.58	42.2694
2023-01-25	C380;;C57 x CTG480	1	-67	-69	18.06	5	A3R6	23125004	28.9167	42.0015	-67.3633	23125005	22.723	0.865	2.037	33.4297
2023-01-25	C380;;C57 x CTG480	1	-70	-70	18.35	7	A3L6	23125006	41.3448	39.3262	-70.1211	23125007	29.337	1.067	1.094	38.7486
2023-01-25	C380;;C57 x CTG480	2	-62	-62	18.04	5	A2L6	23125008	32.481	33.8291	-62.6751	23125009	20.402	0.731	4.175	44.4336
2023-01-25	C380;;C57 x CTG480	2	-65	-65	18.04	6	A2R6	23125010	30.3766	38.9696	-64.9907	23125011	23.553	0.753	3.194	40.3407
2023-01-25	C380;;C57 x CTG480	2	-65	-65	18.37	5	A3R6	23125012	28.752	42.1661	-64.74	23125013	25.465	0.845	1.817	34.0261
2023-01-25	C380;;C57 x CTG480	2	-66	-63	19.69	5	A3L6	23125014	31.7207	42.8122	-65.7311	23125015	23.041	0.752	1.657	42.1818
2023-01-25	C380;;C57 x CTG480	3	-65	-64	18.37	8	A2L6	23125016	39.3133	28.683	-65.2646	23125017	19.532	0.88	0.528	44.6742
2023-01-25	C380;;C57 x CTG480	3	-69	-67	20.13	7	A2R6	23125018	43.1356	30.1323	-69.145	23125019	32.607	1.481	1.609	29.126
2023-01-25	C380;;C57 x CTG480	3	-62	-62	19.31	10	A3L6	23125020	30.016	30.9523	-62.644	23125021	16.075	0.823	0.727	36.4714
								Average:	34.2773	37.0065	-65.9928		23.6027	0.889545	1.83091	39.3819
2023-01-11	C380 x CTG60	4	-59	-59	17.35	5	A2L6	23111022	22.2425	25.3956	-59.6904	23111023	20.292	1.055	2.781	21.083
2023-01-11	C380 x CTG60	4	-62	-60	18.5	5	A2R6	23111024	23.724	31.1153	-61.1277	23111025	21.127	1.112	1.567	21.3345
2023-01-11	C380 x CTG60	7	-61	-69	15.89	11	A2L6	23111040	29.8215	29.2745	-62.6175	23111041	20.429	1.094	1.056	27.2591
2023-01-13	C380 x CTG60	1	-62	-60	5.5	7	A2L6	23113000	27.3922	23.3122	-62.6665	23111001	16.259	0.721	1.585	37.992
2023-01-13	C380 x CTG60	1	-61	-64	6.08	8	A3L6	23113002	20.6127	31.8579	-61.6586	23111003	22.119	0.829	1.565	24.8646
2023-01-13	C380 x CTG60	1	-60	-57	6.33	9	A3R6	23113004	28.121	32.1454	-59.4353	23113005	24.356	0.861	1.062	32.6609
2023-01-13	C380 x CTG60	2	-62	-62	7.34	8	A2L6	23113006	30.757	28.7377	-61.9913	23113007	21.573	0.879	1.312	34.9909
2023-01-13	C380 x CTG60	2	-60	-58	6.08	7	A2R6	23113008	23.4649	31.5594	-60.0028	23113009	29.708	0.919	1.374	25.5331
2023-01-11	C380 x CTG60	2	-60	-58	6.23	7	A3R6	23111010	27.4481	33.3915	-59.7963	23113011	23.368	0.939	2.03	29.2312
2023-01-11	C380 x CTG60	2	-61	-60	6.33	9	A3L6	23111012	27.8081	31.9242	-60.2454	23113013	22.146	0.891	0.836	31.21
2023-01-11	C380 x CTG60	3	-63	-62	7.42	8	A2L6	23111014	15.5475	29.2639	-59.3933	23113015	16.875	0.829	1.552	18.7546
2023-01-11	C380 x CTG60	3	-58	-60	6.29	5	A3R6	23111016	25.8812	27.7713	-59.1684	23113017	23.017	1.053	2.697	24.5786
2023-01-11	C380 x CTG60	3	-61	-60	6.29	7	A3L6	23111018	17.5282	23.9101	-61.2682	23113019	17.566	0.769	0.521	22.7935
								Average:	24.6422	29.2045	-60.6971		21.4488	0.919308	1.53369	27.0989
2023-01-11	C380 x CTG480	1	-59	-58	15.41	6	A3L6	23111000	27.5061	33.45	-60.0052	23111001	25.161	0.97	2.923	28.3568
2023-01-11	C380 x CTG480	1	-62	-61	16.66	7	A3R6	23111002	29.8848	45.6491	-61.512	23111003	26.54	1.26	4.532	23.7181
2023-01-11	C380 x CTG480	1	-69	-73	17.71	9	A2R6	23111004	25.8107	47.9643	-69.8379	23111005	32.729	1.256	3.108	20.55
2023-01-11	C380 x CTG480	2	-68	-66	16.85	7	A2L6	23111006	36.7324	22.9644	-68.2869	23111007	17.703	0.863	3.493	42.5636
2023-01-11	C380 x CTG480	2	-67	-65	18.19	6	A2R6	23111008	29.1477	37.5423	-66.5337	23111009	21.183	0.933	3.765	31.2408
2023-01-11	C380 x CTG480	2	-66	-66	18.12	7	A3R6	23111010	28.1879	47.5736	-66.4596	23111011	33.114	1.065	1.627	26.4675
2023-01-11	C380 x CTG480	2	-67	-66	18.54	7	A3L6	23111012	25.8646	46.3723	-66.898	23111013	27.293	0.948	1.378	27.2833
2023-01-11	C380 x CTG480	3	-65	-66	17.5	6	A3L6	23111014	27.9035	47.9581	-65.4228	23111015	26.547	1.023	0.927	27.2761
2023-01-11	C380 x CTG480	3	-79	-76	18	5	A3R6	23111016	33.9831	57.0668	-78.4868	23111017	33.425	1.295	0.937	26.2418
2023-01-11	C380 x CTG480	3	-68	-69	18.37	6	A2R6	23111018	31.3818	53.0934	-69.2889	23111019	39.721	1.393	0.831	22.5282
2023-01-11	C380 x CTG480	3	-65	-66	18.63	5	A2L6	23111020	30.2804	45.2646	-64.78	23111021	23.506	0.82	1.254	36.9273
2023-01-13	C380 x CTG480	5	-70	-72	7.5	5	A2L6	23113026	42.6947	19.443	-69.8797	23113027	20.005	0.784	1.572	54.4575
2023-01-13	C380 x CTG480	5	-67	-70	8.21	8	A3R6	23113028	43.8716	32.0299	-67.1251	23113029	29.122	1.116	0.827	39.3115
								Average:	31.7884	41.2594	-67.2705		27.3884	1.05585	2.09031	31.3017
2023-01-17	C57 x CTG60	3	-74	-74	26.67	5	A2L6	23117012	41.8077	45.2702	-74.3247	23117013	27.547	1.105	2.548	37.835
2023-01-17	C57 x CTG60	3	-70	-74	24.73	5	A2R6	23117014	45.037	43.0069	-71.7609	23117015	26.946	1.038	3.62	43.3882
2023-01-17	C57 x CTG60	3	-72	-72	24.06	5	A3R6	23117016	30.8327	49.4065	-71.3847	23117017	25.501	0.958	1.927	32.1845
2023-01-17	C57 x CTG60	3	-69	-70	23.43	7	A3L6	23117018	38.2705	47.6321	-69.7097	23117019	29.088	1.09	1.518	35.1105
2023-01-17	C57 x CTG60	4	-63	-67	23.47	3	A2L6	23117020	36.9739	26.3318	-63.6783	23117021	20.457	0.826	1.739	44.7626
2023-01-17	C57 x CTG60	4	-66	-68	24.06	5	A3L6	23117022	28.3898	46.0345	-66.8835	23117023	23.737	0.895	1.699	31.7205
2023-01-17	C57 x CTG60	4	-67	-70	24.56	6	A2R6	23117024	26.1009	45.8399	-67.3027	23117025	28.241	1.011	1.639	25.8169
2023-01-17	C57 x CTG60	4	-71	-74	24.39	5	A3R6	23117026	29.4668	50.65	-72.0061	23117027	29.286	1.169	2.054	25.2069
2023-01-19	C57 x CTG60	3	-74	-75	18.35	6	A2L6	23119012	46.0929	38.1323	-74.2418	23119013	23.723	1.112	1.242	41.4504
2023-01-19	C57 x CTG60	3	-64	-65	17.35	5	A3L6	23119014	28.8593	51.3645	-64.1814	23119015	28.657	1.119	1.67	25.7902
2023-01-19	C57 x CTG60	3	-68	-65	17.87	6	A3R6	23119016	41.6674	51.9464	-68.0042	23119017	38.989	1.689	2.426	24.6699
2023-01-19	C57 x CTG60	4	-70	-70	18.27	7	A2L6	23119018	44.0853	40.0168	-68.2031	23119019	26.825	1.029	4.211	42.8429
2023-01-19	C57 x CTG60	4	-69	-70	17.62	6	A3L6	23119020	40.864	52.9124	-69.9144	23119021	32.499	1.19	2.626	34.3395
2023-01-19	C57 x CTG60	4	-70	-70	18.5	5	A3R6	23119022	37.4247	41.3097	-70.6985	23119023	26.357	0.918	1.979	40.7676
									36.8481	44.9896	-69.4496		27.7038	1.08207	2.207	34.7061
2023-01-17	C57 x CTG480	1	-62	-64	20.63	5	A2L6	23117000	16.7716	49.9298	-61.572	23117001	20.481	0.92	2.805	18.23
2023-01-17	C57 x CTG480	1	-60	-60	22.6	5	A2R6	23117002	29.4029	46.4861	-60.8011	23117003	24.635	0.926	2.134	31.7526
2023-01-17	C57 x CTG480	1	-62	-60	21.87	6	A3L6	23117004	35.6464	45.8352	-62.1526	23117005	26.052	0.942	1.553	37.8412
2023-01-17	C57 x CTG480	2	-61	-60	22.97	5	A2L6	23117006	34.1352	28.2203	-60.6893	23117007	14.735	0.706	2.592	48.3501
2023-01-17	C57 x CTG480	2	-62	-62	23.35	5	A3L6	23117008	35.6526	40.6104	-61.5661	23117009	22.467	0.94	0.966	37.9283
2023-01-17	C57 x CTG480	2	-61	-61	23.35	5	A3R6	23117010	30.6837	44.4289	-61.2633	23117011	22.88	0.813	1.308	37.7413
2023-01-17	C57 x CTG480	5	-65	-64	25.29	3	A2L6	23117028	39.4131	27.2222	-64.7691	23117029	17.137	0.764	2.006	51.5879
2023-01-17	C57 x CTG480	5	-65	-63	25.52	3	A3L6	23117030	34.5156	46.6945	-64.9914	23117031	24.809	0.92	1.449	37.517
2023-01-17	C57 x CTG480	5	-65	-63	25.63	4	A2R6	23117032	28.1129	45.4291	-65.5142	23117033	23.558	0.879	1.51	31.9828
2023-01-19	C57 x CTG480	1	-65	-67	15.22	5	A2L6	23119000	37.1116	39.9847	-65.2271	23119001	28.93	0.922	1.776	40.2512
2023-01-19	C57 x CTG480	1	-65	-60	16.45	6	A2R6	23119002	33.616	45.8129	-65.2742	23119003	26.243	0.855	1.402	39.3169
2023-01-19	C57 x CTG480	1	-63	-63	17.43	5	A3R6	23119004	29.727	43.1869	-63.23	23119005	24.581	0.838	1.58	35.4737
2023-01-19	C57 x CTG480	1	-62	-60	18.17	4	A3L6	23119006	25.8587	40.7262	-60.949	23119007	23.012	0.777	1.197	33.2801
									31.5882	41.8898	-62.923		23.04	0.861692	1.71369	37.0195

## Sheet: Fig3c,d
Fig. 3c-d	Quantification of RT-PCR (Larval CNS and muscles)
		CNS			BWM
Expt 1		Ctrl	CNS+BWM >CUG480		Ctrl	CNS+BWM >CUG480
	fasII	4650.38	8250.2		2150.33	7572.42
	actin	7448.66	9308.37		6999.42	8191.59
	Normalize	0.624324	0.886321		0.307215	0.924414
	Fold change	1	1.41965		1	3.00901
Expt 2		Ctrl	CNS+BWM >CUG480		Ctrl	CNS+BWM >CUG480
	fasII	4982.51	6813.46		3112.26	8355.92
	actin	7682.79	8027.51		6877.25	7024.83
	Normalize	0.648528	0.848764		0.452544	1.18948
	Fold change	1	1.30875		1	2.62844
Expt 3		Ctrl	CNS+BWM >CUG480		Ctrl	CNS+BWM >CUG480
	fasII	4042.78	6830.05		2894.99	9572.42
	actin	6337.47	6923.4		7360.08	7546.74
	Normalize	0.637917	0.986518		0.393336	1.26842
	Fold change	1	1.54647		1	3.22477

## Sheet: Fig3g,h
Fig. 3g-h	Quantification of slot blots (Fly heads and muscles)
Set 1
	Head			Muscle
	Ctrl	480		Ctrl	480
tubulin	21190.4	24119.7		29155.7	28229.3
34B3	10093.7	40983.4		11135.3	39275.7
34B3/tubulin	0.476335	1.69917		0.381925	1.39131
CTG480/Ctrl (fold change)	1	3.56717		1	3.64288
Set 2
	Head			Muscle
	Ctrl	480		Ctrl	480
tubulin	30204.2	24188.3		38855	28848.3
34B3	6779.07	32412.4		6111.42	22377.5
34B3/tubulin	0.224442	1.34		0.157288	0.775697
CTG480/Ctrl (fold change)	1	5.97039		1	4.93171
Set 3
	Head			Muscle
	Ctrl	480		Ctrl	480
tubulin	40783.2	37542.8		35657.9	31507.6
34B3	5781.69	32759.5		8834.09	40144.5
34B3/tubulin	0.141766	0.872592		0.247746	1.27412
CTG480/Ctrl (fold change)	1	6.15514		1	5.14285

## Sheet: Fig3k,l
Fig. 3k-l	Quantification of slot blots
Spinal Cord
	1	2	3	4	5	6	7	8	9	10		Dates of Expts:
NCAM1 (Image J)	15098.2	34695.2	14508.2	30932.2	9420.46	27174	7941.39	35382.2	10694.4	34304.6		2023-06-07
tubulin (Image J)	52535.8	26669.8	33066	29972	40784.5	31310.7	42187.2	27804.8	35780.5	37465.4		2023-06-16
												2023-06-29
NCAM/tubulin	0.287388	1.30092	0.438765	1.03203	0.230981	0.86788	0.188241	1.27252	0.298888	0.915635
DM1/WT	1	4.52669	1	2.35214	1	3.75736	1	6.76005	1	3.06347
Tibialis Anterior
	1	2	3	4	5	6	7	8	9	10
Tubulin (Image J)	20777	16759.6	10945	11863.7	26775	16449.1	28744.9	15240	22850.3	20180.6
NCAM1 (Image J)	8030.24	26143.2	8163.19	40092.5	12823.2	27477.4	3377.52	27740.3	4674.32	30948.4
NCAM1/tubulin	0.386496	1.55989	0.745836	3.37941	0.478926	1.67045	0.1175	1.82023	0.204563	1.53357
DM1/WT	1	4.03598	1	4.53104	1	3.48791	1	15.4914	1	7.49685

## Sheet: Fig3m,n
Fig. 3m	Quantitative dot blot						Fig. 3n	Quantitative dot blot
Control	DM1 Patients		Date:	2024-02-14			Control	DM1 Patients		Date:	2024-05-08
0.97	1.73						0.39	0.98
0.99	0.72						0.48	1.31
1.04	1.35						0.47	1.16
1.07	2.23						0.41	0.73
0.93	1.74
	1.3
	1.53
	1.43
	1.46
	1.13

## Sheet: Fig4a-d
Fig. 4a-d	Quantification of RT-PCR
CNS	Set 1					Set 2					Set 3					Set 4
	elavGS driver	elavGS>CUG480				elavGS driver	elavGS>CUG480				elavGS driver	elavGS>CUG480				elavGS driver	elavGS>CUG480
Total FasII	8972	9592				6248	3599				4203	4871				4059	4755
FasII-A-PEST+	7318	10661				4462	3427				3002	3538				7719	8364
FasII-A-PEST-	1032	1191				1215	809				2805	3232				7779	9304
FasII-C	9866	9772				4718	3503				4246	4751				9427	9436
Actin	4078	4056				6851	5078				4166	4560				9329	9128
Normalized:			%inc	Fold inc				%inc	Fold inc				%inc	Fold inc				%inc	Fold inc
Total FasII	2.2001	2.36489	7.49028	1.0749		0.911984	0.708744	-22.2855	0.777145		1.00888	1.0682	5.87981	1.0588		0.435095	0.520925	19.7267	1.19727
FasII-A-PEST+	1.79451	2.62845	46.4721	1.46472		0.651292	0.674872	3.62053	1.03621		0.720595	0.775877	7.6717	1.07672		0.82742	0.916301	10.742	1.10742
FasII-A-PEST-	0.253065	0.293639	16.033	1.16033		0.177346	0.159315	-10.1675	0.898325		0.673308	0.708772	5.26716	1.05267		0.833851	1.01928	22.2378	1.22238
FasII-C	2.41932	2.40927	-0.415529	0.995845		0.688659	0.689839	0.171337	1.00171		1.0192	1.04189	2.22555	1.02226		1.0105	1.03374	2.29959	1.023
BWM	Set 1					Set 2					Set 3					Dates of Expts:
	C57 driver	C57>CUG480				C57 driver	C57>CUG480				C57 driver	C57>CUG480				2017-11-06
Total FasII	6841	9887				3781	7223				1720	12427				2017-11-23
FasII-A-PEST+	552	1481				1898	2897				664	8229				2023-10-16
FasII-A-PEST-	660	2089				1409	2846				1151	8083				2025-04-01
FasII-C	4586	8927				883	2940				1971	14160				2025-05-09
Actin	4514	3701				10918	11201				6916	6824				2025-05-12
Normalized:			%inc	Fold inc				%inc	Fold inc				%inc	Fold inc
Total FasII	1.51551	2.67144	76.2737	1.76274		0.346309	0.644853	86.2075	1.86208		0.248699	1.82107	632.241	7.32241
FasII-A-PEST+	0.122286	0.400162	227.234	3.27234		0.173841	0.258638	48.778	1.48778		0.0960093	1.20589	1156.02	12.5602
FasII-A-PEST-	0.146212	0.564442	286.044	3.86044		0.129053	0.254084	96.8839	1.96884		0.166426	1.1845	611.727	7.11727
FasII-C	1.01595	2.41205	137.418	2.37418		0.0808756	0.262477	224.544	3.24544		0.284991	2.07503	628.103	7.28103

[truncated: 30 more sheets: Fig4f, Fig4g, Fig4i, Fig5b, Fig5d, Fig5e, Fig5g, Fig5h, Fig5i, Fig6, Fig7b, Fig7c, Fig7f, Fig7g, S2b, S3b,4b, S5b, S5c, S7b, S11 …]
